# Supplementary material for: Microbial Diversity of the Chinese Tiger Frog (Hoplobatrachus rugulosus) on Healthy versus Ulcerated Skin
Source: Animals (Basel). 2022 May 12;12(10):1241. doi: 10.3390/ani12101241 (PMC9137582; doi:10.3390/ani12101241)
Supplement: Supplementary file 1 [file animals-12-01241-s001.zip]

Archive with 1 entries (1 files):
- animals-1659721-supplementary.pdf
